# Supplementary material for: Ccl2/Ccr2 signalling recruits a distinct fetal microchimeric population that rescues delayed maternal wound healing
Source: Nat Commun. 2017 May 18;8:15463. doi: 10.1038/ncomms15463 (PMC5477505; doi:10.1038/ncomms15463)
Supplement: Supplementary Data 1 — Mouse Chemokines & Receptors assay. [file ncomms15463-s2.xlsx]

## Sheet: Sheet1
Castela M et al., Nature Com 2017
Supplementary Data 1 Mouse Chemokines & Receptors assay
Position	UniGene	RefSeq	Symbol	Description	Fold Change	p value
A01	Mm.247623	NM_007577	C5ar1	Complement component 5a receptor 1	N/A	N/A
A02	Mm.258105	NM_021609	Ccbp2	Chemokine binding protein 2	N/A	N/A
A03	Mm.1283	NM_011329	Ccl1	Chemokine (C-C motif) ligand 1	N/A	N/A
A04	Mm.4686	NM_011330	Ccl11	Chemokine (C-C motif) ligand 11	N/A	N/A
A05	Mm.867	NM_011331	Ccl12	Chemokine (C-C motif) ligand 12	N/A	N/A
A06	Mm.41988	NM_011332	Ccl17	Chemokine (C-C motif) ligand 17	N/A	N/A
A07	Mm.424740	NM_011888	Ccl19	Chemokine (C-C motif) ligand 19	N/A	N/A
A08	Mm.290320	NM_011333	Ccl2	Chemokine (C-C motif) ligand 2	N/A	N/A
A09	Mm.116739	NM_016960	Ccl20	Chemokine (C-C motif) ligand 20	1.00509	0.553312
A10	Mm.12895	NM_009137	Ccl22	Chemokine (C-C motif) ligand 22	N/A	N/A
A11	Mm.31505	NM_019577	Ccl24	Chemokine (C-C motif) ligand 24	N/A	N/A
A12	Mm.7275	NM_009138	Ccl25	Chemokine (C-C motif) ligand 25	-1.03386	0.893373
B01	Mm.376459	NM_001013412	Ccl26	Chemokine (C-C motif) ligand 26	2.7685	0.0367751
B02	Mm.143745	NM_020279	Ccl28	Chemokine (C-C motif) ligand 28	1.66568	0.0319241
B03	Mm.1282	NM_011337	Ccl3	Chemokine (C-C motif) ligand 3	N/A	N/A
B04	Mm.244263	NM_013652	Ccl4	Chemokine (C-C motif) ligand 4	1.27864	0.615647
B05	Mm.284248	NM_013653	Ccl5	Chemokine (C-C motif) ligand 5	N/A	N/A
B06	Mm.137	NM_009139	Ccl6	Chemokine (C-C motif) ligand 6	N/A	N/A
B07	Mm.341574	NM_013654	Ccl7	Chemokine (C-C motif) ligand 7	N/A	N/A
B08	Mm.42029	NM_021443	Ccl8	Chemokine (C-C motif) ligand 8	N/A	N/A
B09	Mm.416125	NM_011338	Ccl9	Chemokine (C-C motif) ligand 9	N/A	N/A
B10	Mm.274927	NM_009912	Ccr1	Chemokine (C-C motif) receptor 1	N/A	N/A
B11	Mm.8021	NM_007721	Ccr10	Chemokine (C-C motif) receptor 10	N/A	N/A
B12	Mm.423532	NM_007718	Ccr1l1	Chemokine (C-C motif) receptor 1-like 1	N/A	N/A
C01	Mm.6272	NM_009915	Ccr2	Chemokine (C-C motif) receptor 2	7.93496	0.00125376
C02	Mm.57050	NM_009914	Ccr3	Chemokine (C-C motif) receptor 3	1.99483	0.144627
C03	Mm.1337	NM_009916	Ccr4	Chemokine (C-C motif) receptor 4	N/A	N/A
C04	Mm.14302	NM_009917	Ccr5	Chemokine (C-C motif) receptor 5	N/A	N/A
C05	Mm.8007	NM_009835	Ccr6	Chemokine (C-C motif) receptor 6	N/A	N/A
C06	Mm.2932	NM_007719	Ccr7	Chemokine (C-C motif) receptor 7	N/A	N/A
C07	Mm.442098	NM_007720	Ccr8	Chemokine (C-C motif) receptor 8	N/A	N/A
C08	Mm.440604	NM_009913	Ccr9	Chemokine (C-C motif) receptor 9	N/A	N/A
C09	Mm.269254	NM_145700	Ccrl1	Chemokine (C-C motif) receptor-like 1	N/A	N/A
C10	Mm.7336	NM_017466	Ccrl2	Chemokine (C-C motif) receptor-like 2	-2.63	0.311793
C11	Mm.5196	NM_008153	Cmklr1	Chemokine-like receptor 1	N/A	N/A
C12	Mm.272746	NM_027022	Cmtm2a	CKLF-like MARVEL transmembrane domain containing 2A	N/A	N/A
D01	Mm.390108	NM_024217	Cmtm3	CKLF-like MARVEL transmembrane domain containing 3	N/A	N/A
D02	Mm.383258	NM_153582	Cmtm4	CKLF-like MARVEL transmembrane domain containing 4	N/A	N/A
D03	Mm.41614	NM_026066	Cmtm5	CKLF-like MARVEL transmembrane domain containing 5	N/A	N/A
D04	Mm.28858	NM_026036	Cmtm6	CKLF-like MARVEL transmembrane domain containing 6	N/A	N/A
D05	Mm.103711	NM_009142	Cx3cl1	Chemokine (C-X3-C motif) ligand 1	N/A	N/A
D06	Mm.44065	NM_009987	Cx3cr1	Chemokine (C-X3-C) receptor 1	1.55966	0.93951
D07	Mm.21013	NM_008176	Cxcl1	Chemokine (C-X-C motif) ligand 1	N/A	N/A
D08	Mm.877	NM_021274	Cxcl10	Chemokine (C-X-C motif) ligand 10	1.5331	0.176815
D09	Mm.131723	NM_019494	Cxcl11	Chemokine (C-X-C motif) ligand 11	N/A	N/A
D10	Mm.303231	NM_021704	Cxcl12	Chemokine (C-X-C motif) ligand 12	1.06678	0.602986
D11	Mm.10116	NM_018866	Cxcl13	Chemokine (C-X-C motif) ligand 13	N/A	N/A
D12	Mm.30211	NM_019568	Cxcl14	Chemokine (C-X-C motif) ligand 14	N/A	N/A
E01	Mm.64326	NM_011339	Cxcl15	Chemokine (C-X-C motif) ligand 15	1.5026	0.124846
E02	Mm.425692	NM_023158	Cxcl16	Chemokine (C-X-C motif) ligand 16	N/A	N/A
E03	Mm.4979	NM_009140	Cxcl2	Chemokine (C-X-C motif) ligand 2	N/A	N/A
E04	Mm.244289	NM_203320	Cxcl3	Chemokine (C-X-C motif) ligand 3	N/A	N/A
E05	Mm.4660	NM_009141	Cxcl5	Chemokine (C-X-C motif) ligand 5	N/A	N/A
E06	Mm.766	NM_008599	Cxcl9	Chemokine (C-X-C motif) ligand 9	N/A	N/A
E07	Mm.337035	NM_178241	Cxcr1	Chemokine (C-X-C motif) receptor 1	N/A	N/A
E08	Mm.234466	NM_009909	Cxcr2	Chemokine (C-X-C motif) receptor 2	N/A	N/A
E09	Mm.12876	NM_009910	Cxcr3	Chemokine (C-X-C motif) receptor 3	N/A	N/A
E10	Mm.1401	NM_009911	Cxcr4	Chemokine (C-X-C motif) receptor 4	N/A	N/A
E11	Mm.6246	NM_007551	Cxcr5	Chemokine (C-X-C motif) receptor 5	3.61439	0.00547107
E12	Mm.124289	NM_030712	Cxcr6	Chemokine (C-X-C motif) receptor 6	N/A	N/A
F01	Mm.6522	NM_007722	Cxcr7	Chemokine (C-X-C motif) receptor 7	N/A	N/A
F02	Mm.6393	NM_010045	Darc	Duffy blood group, chemokine receptor	N/A	N/A
F03	Mm.56951	NM_013521	Fpr1	Formyl peptide receptor 1	N/A	N/A
F04	Mm.391108	NM_001025381	Gpr17	G protein-coupled receptor 17	N/A	N/A
F05	Mm.3879	NM_010431	Hif1a	Hypoxia inducible factor 1, alpha subunit	N/A	N/A
F06	Mm.240327	NM_008337	Ifng	Interferon gamma	N/A	N/A
F07	Mm.10137	NM_010551	Il16	Interleukin 16	N/A	N/A
F08	Mm.222830	NM_008361	Il1b	Interleukin 1 beta	N/A	N/A
F09	Mm.276360	NM_021283	Il4	Interleukin 4	N/A	N/A
F10	Mm.1019	NM_031168	Il6	Interleukin 6	N/A	N/A
F11	Mm.262106	NM_008401	Itgam	Integrin alpha M	N/A	N/A
F12	Mm.1137	NM_008404	Itgb2	Integrin beta 2	N/A	N/A
G01	Mm.196581	NM_011949	Mapk1	Mitogen-activated protein kinase 1	N/A	N/A
G02	Mm.311337	NM_011951	Mapk14	Mitogen-activated protein kinase 14	N/A	N/A
G03	Mm.332490	NM_019932	Pf4	Platelet factor 4	N/A	N/A
G04	Mm.293614	NM_023785	Ppbp	Pro-platelet basic protein	N/A	N/A
G05	Mm.289739	NM_178804	Slit2	Slit homolog 2 (Drosophila)	N/A	N/A
G06	Mm.248380	NM_011577	Tgfb1	Transforming growth factor, beta 1	N/A	N/A
G07	Mm.87596	NM_011905	Tlr2	Toll-like receptor 2	N/A	N/A
G08	Mm.38049	NM_021297	Tlr4	Toll-like receptor 4	N/A	N/A
G09	Mm.1293	NM_013693	Tnf	Tumor necrosis factor	N/A	N/A
G10	Mm.287977	NM_138302	Tymp	Thymidine phosphorylase	N/A	N/A
G11	Mm.190	NM_008510	Xcl1	Chemokine (C motif) ligand 1	N/A	N/A
G12	Mm.390241	NM_011798	Xcr1	Chemokine (C motif) receptor 1	N/A	N/A
