# Supplementary material for: Ccl2/Ccr2 signalling recruits a distinct fetal microchimeric population that rescues delayed maternal wound healing
Source: Nat Commun. 2017 May 18;8:15463. doi: 10.1038/ncomms15463 (PMC5477505; doi:10.1038/ncomms15463)
Supplement: Supplementary Data 2 — Mouse Angiogenesis assay. [file ncomms15463-s3.xlsx]

## Sheet: Sheet1
Castela M et al., Nat Com 2017
Supplementary Data 2 Mouse Angiogenesis assay
Position	UniGene	RefSeq	Symbol	Fold Change	p value
A01	Mm.247623	NM_007577	Angpt1	N/A	N/A
A02	Mm.258105	NM_021609	Fgf1	N/A	N/A
A03	Mm.1283	NM_011329	Mmp19	N/A	N/A
A04	Mm.4686	NM_011330	Tgfbr1	N/A	N/A
A05	Mm.867	NM_011331	Angpt2	N/A	N/A
A06	Mm.41988	NM_011332	Fgf2	N/A	N/A
A07	Mm.424740	NM_011888	Mmp2	-1.50844	0.301296
A08	Mm.290320	NM_011333	Thbs1	N/A	N/A
A09	Mm.116739	NM_016960	Anpep	N/A	N/A
A10	Mm.12895	NM_009137	Fgf6	N/A	N/A
A11	Mm.31505	NM_019577	Mmp9	N/A	N/A
A12	Mm.7275	NM_009138	Thbs2	-5.98892	0.119878
B01	Mm.376459	NM_001013412	Bai1	-3.11488	0.179123
B02	Mm.143745	NM_020279	Fgfr3	N/A	N/A
B03	Mm.1282	NM_011337	Ccl7	N/A	N/A
B04	Mm.244263	NM_013652	Timp1	N/A	N/A
B05	Mm.284248	NM_013653	Ccl11	N/A	N/A
B06	Mm.137	NM_009139	Figf	N/A	N/A
B07	Mm.341574	NM_013654	Nrp1	N/A	N/A
B08	Mm.42029	NM_021443	Timp2	N/A	N/A
B09	Mm.416125	NM_011338	Ccl2	N/A	N/A
B10	Mm.274927	NM_009912	Flt1	N/A	N/A
B11	Mm.8021	NM_007721	Nrp2	N/A	N/A
B12	Mm.423532	NM_007718	Tmprss6	N/A	N/A
C01	Mm.6272	NM_009915	Cdh5	1.97541	0.0794448
C02	Mm.57050	NM_009914	Fzd5	N/A	N/A
C03	Mm.1337	NM_009916	Pdgfa	N/A	N/A
C04	Mm.14302	NM_009917	Tnf	N/A	N/A
C05	Mm.8007	NM_009835	Col18a1	N/A	N/A
C06	Mm.2932	NM_007719	Gna13	-1.24585	0.575765
C07	Mm.442098	NM_007720	Pecam1	N/A	N/A
C08	Mm.440604	NM_009913	Tnfaip2	N/A	N/A
C09	Mm.269254	NM_145700	Col4a3	N/A	N/A
C10	Mm.7336	NM_017466	Hand2	N/A	N/A
C11	Mm.5196	NM_008153	Pgf	N/A	N/A
C12	Mm.272746	NM_027022	Tnfsf12	N/A	N/A
D01	Mm.390108	NM_024217	Csf3	N/A	N/A
D02	Mm.383258	NM_153582	Hgf	N/A	N/A
D03	Mm.41614	NM_026066	Plau	N/A	N/A
D04	Mm.28858	NM_026036	Vegfa	-1.99007	0.136419
D05	Mm.103711	NM_009142	Ctgf	N/A	N/A
D06	Mm.44065	NM_009987	Hif1a	N/A	N/A
D07	Mm.21013	NM_008176	Plg	N/A	N/A
D08	Mm.877	NM_021274	Vegfb	N/A	N/A
D09	Mm.131723	NM_019494	Cxcl1	7.78339	0.0491714
D10	Mm.303231	NM_021704	Ifng	-1.68844	0.161521
D11	Mm.10116	NM_018866	Plxdc1	N/A	N/A
D12	Mm.30211	NM_019568	Vegfc	N/A	N/A
E01	Mm.64326	NM_011339	Cxcl2	N/A	N/A
E02	Mm.425692	NM_023158	Igf1	N/A	N/A
E03	Mm.4979	NM_009140	Ptgs1	N/A	N/A
E04	Mm.244289	NM_203320	Gusb	N/A	N/A
E05	Mm.4660	NM_009141	Cxcl5	N/A	N/A
E06	Mm.766	NM_008599	Il1b	N/A	N/A
E07	Mm.337035	NM_178241	Serpinf1	N/A	N/A
E08	Mm.234466	NM_009909	Hprt	N/A	N/A
E09	Mm.12876	NM_009910	Tymp	N/A	N/A
E10	Mm.1401	NM_009911	Il6	N/A	N/A
E11	Mm.6246	NM_007551	Smad5	N/A	N/A
E12	Mm.124289	NM_030712	S1pr1	N/A	N/A
F01	Mm.6522	NM_007722	Itgav	N/A	N/A
F02	Mm.6393	NM_010045	Sphk1	4.59279	0.0129415
F03	Mm.56951	NM_013521	Efna1	N/A	N/A
F04	Mm.391108	NM_001025381	Itgb3	N/A	N/A
F05	Mm.3879	NM_010431	Stab1	N/A	N/A
F06	Mm.240327	NM_008337	Efnb2	N/A	N/A
F07	Mm.10137	NM_010551	Jag1	N/A	N/A
F08	Mm.222830	NM_008361	Tbx1	N/A	N/A
F09	Mm.276360	NM_021283	Egf	N/A	N/A
F10	Mm.1019	NM_031168	Kdr	-1.65627	0.689682
F11	Mm.262106	NM_008401	Tbx4	N/A	N/A
F12	Mm.1137	NM_008404	Eng	N/A	N/A
G01	Mm.196581	NM_011949	Lama5	N/A	N/A
G02	Mm.311337	NM_011951	Tek	-1.06909	0.976697
G03	Mm.332490	NM_019932	Epas1	N/A	N/A
G04	Mm.293614	NM_023785	Lect1	N/A	N/A
G05	Mm.289739	NM_178804	Tgfa	N/A	N/A
G06	Mm.248380	NM_011577	Ephb4	N/A	N/A
G07	Mm.87596	NM_011905	Lep	N/A	N/A
G08	Mm.38049	NM_021297	Tgfb1	-1.94734	0.327673
G09	Mm.1293	NM_013693	Ereg	1.44315	0.390957
G10	Mm.287977	NM_138302	Mapk14	N/A	N/A
G11	Mm.190	NM_008510	Tgfb2	3.55097	0.15476
